# Supplementary material for: SnugDock: Paratope Structural Optimization during Antibody-Antigen Docking Compensates for Errors in Antibody Homology Models
Source: PLoS Comput Biol. 2010 Jan 22;6(1):e1000644. doi: 10.1371/journal.pcbi.1000644 (PMC2800046; doi:10.1371/journal.pcbi.1000644)
Supplement: Table S3 — Quantitative accuracy measures of global docking decoys. Refer to Table 1 key for explanation. (0.03 MB XLS) [file pcbi.1000644.s005.xls]

## Sheet: Sheet1
Table S3: Quantitative accuracy measures of global docking decoys. Refer to Table 1 key for explanation.
	Unbound Crystal Structures										RosettaAntibody Homology Model
Co-crystal PDB ID	Standard RosettaDock										Standard RosettaDock										EnsembleDock										SnugDock										EnsembleDock-plus-SnugDock
	Top Decoy					Top 10 Decoys					Top Decoy					Top 10 Decoys					Top Decoy					Top 10 Decoys					Top Decoy					Top 10 Decoys					Top Decoy					Top 10 Decoys
	Ligand RMSD	Interface RMSD	Fraction of Native Contacts	CAPRI Rating		Ligand RMSD	Interface RMSD	Fraction of Native Contacts	CAPRI Rating		Ligand RMSD	Interface RMSD	Fraction of Native Contacts	CAPRI Rating		Ligand RMSD	Interface RMSD	Fraction of Native Contacts	CAPRI Rating		Ligand RMSD	Interface RMSD	Fraction of Native Contacts	CAPRI Rating		Ligand RMSD	Interface RMSD	Fraction of Native Contacts	CAPRI Rating		Ligand RMSD	Interface RMSD	Fraction of Native Contacts	CAPRI Rating		Ligand RMSD	Interface RMSD	Fraction of Native Contacts	CAPRI Rating		Ligand RMSD	Interface RMSD	Fraction of Native Contacts	CAPRI Rating		Ligand RMSD	Interface RMSD	Fraction of Native Contacts	CAPRI Rating
	(Å)	(Å)				(Å)	(Å)				(Å)	(Å)				(Å)	(Å)				(Å)	(Å)				(Å)	(Å)				(Å)	(Å)				(Å)	(Å)				(Å)	(Å)				(Å)	(Å)
1mlc	22.3	11	0	0		3.4	2	0.5	**		28.8	15.4	0	0		17	7.4	0	0		18.6	9.4	0	0		17.6	7.4	0.11	0		24.7	14.1	0	0		17.6	9.8	0	0		19	9.1	0.04	0		12.4	3.9	0.36	*
1ahw	5.5	1.9	0.51	**		5.1	1.9	0.49	**		42.9	21.6	0	0		16	8.8	0.03	0		5.8	2.5	0.29	*		5.4	2.5	0.3	*		5.4	2.5	0.29	*		5.4	2.5	0.29	*		4.7	2.5	0.48	**		4.7	2.6	0.32	**
1jps	9.4	2.5	0.54	**		2.9	0.9	0.7	***		40	20.3	0	0		15.9	3.6	0.28	*		41.3	19.3	0	0		7	2.7	0.3	*		38.1	17.9	0	0		5	2.2	0.42	*		5.3	1.3	0.7	**		5.3	1.3	0.7	**
1wej	16.4	6.4	0	0		6.3	2.5	0.44	*		20	11.8	0.02	0		13.5	7	0.09	0		21	11.4	0	0		15.5	9.5	0	0		6	3.7	0.19	*		5.8	3.1	0.28	*		17.3	10.3	0	0		4.9	2.6	0.33	**
1vfb	21.9	12	0	0		8.2	4	0.28	*		16.8	9.4	0	0		16.8	9.4	0	0		20.9	10.5	0	0		10.9	4.9	0.09	0		19.1	11.1	0.04	0		15.7	8.6	0	0		23.3	12.3	0.04	0		14.2	6.1	0.19	0
